# Supplementary material for: CFD simulation on optimum material to fabricate the counter flow of Ranque–Hilsch vortex tube
Source: Sci Rep. 2022 Sep 28;12:16226. doi: 10.1038/s41598-022-19779-0 (PMC9519905; doi:10.1038/s41598-022-19779-0)
Supplement: Supplementary file 2 — Supplementary Information 2. [file 41598_2022_19779_MOESM2_ESM.xlsx]

## Sheet: PressureVs Adi Effi 
		Table S7: Pressure Vs Adiabatic Efficiency
		Pressure	Copper	Bronze	Brass	SS	CPVC	PVC	Acraulic	Nylon
		2	14	13.33	17	18.76	16.1	9.52	12.12	6.09
		4	13	12.3	13.6	14.5	12.9	10	11.3	9.2
		6	14.5	13.4	14.5	15.12	13.5	12	12.8	11.37
		8	16.65	15.7	16	16	15	13.85	14.4	13.19
		10	18.29	17.67	17.38	17.39	16	15.8	16	15
		12	21	20.4	19.19	18.63	17.4	17.4	18.13	17.7

## Sheet: pressure VS Iseic Efficy  
			Table S8: Pressure Vs Isentropic Efficiency
		PRESSURE	Copper	Bronze	Brass	SS	CPVC	PVC	Acraulic	Nylon
		2	19.3	19.8	26	28	26.9	14.8	15.9	7.06
		4	19	19.6	21.6	22.5	21.8	16.4	16.4	12.2
		6	22.6	22	23.5	24	23.4	20	19.4	16.25
		8	26.7	26.17	26.3	26	25	23.4	22.5	19.7
		10	30	29	29	28	27	26.5	25	22.86
		12	35	34	32	30.5	29.4	29.5	29.24	27.7

## Sheet: TEMP DIFFE
				Table S9:Pressure Vs Th-Tc
				Pressure	Copper	Bronze	Brass	S S	CPVC	PVC	Acraulic	Nylon
				2	4	3.35	4	4.67	3.54	2.26	3.55	3.03
				4	6	5.23	5.79	6.25	5.21	4.18	5.23	4.86
				6	7.5	7.06	7.43	7.78	6.82	6.03	6.84	6.56
				8	9.38	8.88	9.11	9.24	8.31	7.83	8.39	8.15
				10	11.15	10.65	10.69	10.64	9.72	9.53	9.86	9.67
				12	13	12.27	12.34	12.11	11.12	11.12	11.23	11.11
				Copper	Bronze	Brass	S S	CPVC	PVC	Acraulic	Nylon
				4	3.35	4	4.67	3.54	2.26	3.55	3.03
				6	5.23	5.79	6.25	5.21	4.18	5.23	4.86
				7.5	7.06	7.43	7.78	6.82	6.03	6.84	6.56
				9.38	8.88	9.11	9.24	8.31	7.83	8.39	8.15
				11.15	10.65	10.69	10.64	9.72	9.53	9.86	9.67
				13	12.27	12.34	12.11	11.12	11.12	11.23	11.11

## Sheet: PRE Vs COP
							Table S10:Pressure Vs COP
							PRESSURE	Copper	S S	PVC	Acraulic	Nylon
							2	0.1	0.07	0.04	0.078	0.07
							4	0.12	0.116	0.065	0.104	0.106
							6	0.143	0.14	0.11	0.13	0.12
							8	0.17	0.166	0.13	0.16	0.155
							10	0.2	0.19	0.165	0.179	0.184
							12	0.23	0.21	0.19	0.2	0.2

## Sheet: CMF Vs AE
			Table S11 :CMF Vs Adiabatic Efficiency
			CMF	Copper	Bronze	Brass	SS	CPVC	PVC	Acraulic	Nylon
			0.85	14	13.33	17	18.76	16.1	9.52	12.12	6.09
			0.75	13	12.3	13.6	14.5	12.9	10	11.3	9.2
			0.7	14.5	13.4	14.5	15.12	13.5	12	12.8	11.4
			0.65	16.65	15.7	16	16	15	13.85	14.4	13.19
			0.6	18.35	17.7	17.4	17.4	16	15.8	16	15
			0.58	21	20.5	19	18.5	17.5	17.5	18	17.7

## Sheet: CMF Vs IE
					Table S12:CMF Vs Isentropic Efficiency
					CMF	Copper	Bronze	Brass	SS	CPVC	PVC	Acraulic	Nylon
					0.85	19.3	19.5	26	28	27	15	15.9	7
					0.75	21	19.6	21.5	22.5	22	16.5	16.5	12
					0.7	23	22	23.5	24	23.5	20	19.5	16
					0.65	27	26	26	26	25	23.5	22.5	20
					0.6	30	29	29	28	27	26.5	25	23
					0.58	35	33.5	32	30.5	29.4	29.5	29	28
